# Supplementary material for: Trends and Patterns of Knee Osteoarthritis in China: A Longitudinal Study of 17.7 Million Adults from 2008 to 2017
Source: Int J Environ Res Public Health. 2021 Aug 23;18(16):8864. doi: 10.3390/ijerph18168864 (PMC8395063; doi:10.3390/ijerph18168864)
Supplement: Supplementary file 1 [file ijerph-18-08864-s001.zip]

Archive with 1 entries (1 files):
- ijerph-1326742-supplementary.pdf
